# Supplementary material for: Genome-Wide Association Study of Beta-Blocker Survival Benefit in Black and White Patients with Heart Failure with Reduced Ejection Fraction
Source: Genes (Basel). 2023 Oct 28;14(11):2019. doi: 10.3390/genes14112019 (PMC10671316; doi:10.3390/genes14112019)
Supplement: Supplementary file 1 [file genes-14-02019-s001.zip]

Archive with 1 entries (1 files):
- genes-2519869-supplementary.xlsx
