# Supplementary material for: Genome-Wide Association Study of Beta-Blocker Survival Benefit in Black and White Patients with Heart Failure with Reduced Ejection Fraction
Source: Genes (Basel). 2023 Oct 28;14(11):2019. doi: 10.3390/genes14112019 (PMC10671316; doi:10.3390/genes14112019)
Supplement: Supplementary file 1 [file genes-14-02019-s001.zip › genes-2519869-supplementary.xlsx]

## Sheet: BBGWAS_topSNPs_withInfo_May2021
Group	refsnp_id	chr.x	loc	bp.x	alleleA.x	alleleB.x	NCBI_gene	NCBI_functional_consequence	ensembl_gene_name	ensembl_type	consequence_type_tv	MAF_AA	MAF_EA	snp.x	snp_hr.x	snp_se.x	snp_p.x	int.x	int_hr.x	int_se.x	int_p.x	p1.x	p HF-ACTION
AA	rs117032090	7	7:118335916	118335916	T	C	NA	NA	NA	NA	NA	0.01919	0.08606	-70.0723	3.69819e-31	8.3137	0	70.8334	5.7882e+30	8.66143	3.33067e-16	1.30694e-11	0.999922
AA	rs206633	5	5:55703610	55703610	A	G	NA	NA	NA	NA	NA	0.1567	0.4434	-0.732265	0.480819	0.259248	0.00473438	2.51359	12.3492	0.422537	2.70097e-09	8.52078e-07	0.794994
AA	rs1848507	5	5:55705457	55705457	T	C	NA	NA	NA	NA	NA	0.1567	0.4434	-0.732265	0.480819	0.259248	0.00473438	2.51359	12.3492	0.422537	2.70097e-09	8.52078e-07
AA	rs286004	5	5:55706081	55706081	T	C	NA	NA	NA	NA	NA	0.1567	0.4434	-0.732265	0.480819	0.259248	0.00473438	2.51359	12.3492	0.422537	2.70097e-09	8.52078e-07
AA	rs286008	5	5:55703924	55703924	C	A	NA	NA	NA	NA	NA	0.1599	0.4434	-0.716436	0.48849	0.254169	0.00482125	2.48409	11.9903	0.424025	4.67439e-09	1.24589e-06
AA	rs158082	5	5:55699403	55699403	G	A	NA	NA	NA	NA	NA	0.1684	0.4608	-0.489842	0.612723	0.229883	0.033103	2.40861	11.1185	0.417025	7.66374e-09	1.75489e-06
AA	rs1781021	1	1:208430761	208430761	C	T	LOC105372889	intron_variant	NA	NA	NA	0.258	0.4521	-0.715205	0.489092	0.215873	0.000922745	2.34672	10.4512	0.414143	1.45788e-08	2.74047e-06	0.314925
AA	rs1664241	1	1:208437023	208437023	G	C	LOC105372889	intron_variant	NA	NA	NA	0.2644	0.451	-0.725846	0.483915	0.214604	0.000718939	2.34322	10.4147	0.416027	1.7776e-08	3.14431e-06
AA	rs11875703	18	18:44402316	44402316	A	G	PIAS2	genic_downstream_transcript_variant,intron_variant	ENSG00000078043	protein_coding	intron_variant	0.03838	0.05664	-1.9491	0.142402	0.731162	0.00768153	5.21161	183.389	0.929831	2.08375e-08	3.51056e-06	0.300376
AA	rs56095591	18	18:44411839	44411839	C	T	PIAS2	genic_downstream_transcript_variant,intron_variant	ENSG00000078043	protein_coding	intron_variant	0.03838	0.05556	-1.9491	0.142402	0.731162	0.00768153	5.21161	183.389	0.929831	2.08375e-08	3.51056e-06	0.282282
AA	rs72907143	18	18:44413968	44413968	T	C	PIAS2	genic_downstream_transcript_variant,intron_variant	ENSG00000078043	protein_coding	intron_variant	0.03838	0.05556	-1.9491	0.142402	0.731162	0.00768153	5.21161	183.389	0.929831	2.08375e-08	3.51056e-06	0.282282
AA	rs72907112	18	18:44397965	44397965	T	C	PIAS2	3_prime_UTR_variant,genic_downstream_transcript_variant,downstream_transcript_variant,non_coding_transcript_variant,intron_variant	ENSG00000078043	protein_coding	intron_variant	0.03838	0.05556	-1.94722	0.142669	0.731069	0.00773253	5.21014	183.12	0.929704	2.09357e-08	3.52203e-06	0.300376
AA	rs72907128	18	18:44404045	44404045	G	C	PIAS2	3_prime_UTR_variant,genic_downstream_transcript_variant,intron_variant	ENSG00000078043	protein_coding	intron_variant	0.03838	0.05664	-1.94722	0.142669	0.731069	0.00773253	5.21014	183.12	0.929704	2.09357e-08	3.52203e-06	0.300376
AA	rs112384907	18	18:44419604	44419604	C	G	PIAS2	intron_variant	ENSG00000078043	protein_coding	intron_variant	0.03838	0.05556	-1.94722	0.142669	0.731069	0.00773253	5.21014	183.12	0.929704	2.09357e-08	3.52203e-06	0.282282
AA	rs56414010	18	18:44419756	44419756	G	A	PIAS2	intron_variant	ENSG00000078043	protein_coding	intron_variant	0.03838	0.05556	-1.94722	0.142669	0.731069	0.00773253	5.21014	183.12	0.929704	2.09357e-08	3.52203e-06	0.282282
AA	rs72907164	18	18:44420675	44420675	G	A	PIAS2	intron_variant	ENSG00000078043	protein_coding	intron_variant	0.03838	0.05556	-1.94722	0.142669	0.731069	0.00773253	5.21014	183.12	0.929704	2.09357e-08	3.52203e-06	0.282282
AA	rs72907177	18	18:44428399	44428399	A	G	PIAS2	intron_variant	ENSG00000078043	protein_coding	intron_variant	0.03838	0.05556	-1.94722	0.142669	0.731069	0.00773253	5.21014	183.12	0.929704	2.09357e-08	3.52203e-06	0.282282
AA	rs11874423	18	18:44430828	44430828	A	G	PIAS2	intron_variant	ENSG00000078043	protein_coding	intron_variant	0.03838	0.05556	-1.94722	0.142669	0.731069	0.00773253	5.21014	183.12	0.929704	2.09357e-08	3.52203e-06	0.282282
AA	rs56188847	18	18:44433100	44433100	T	C	PIAS2	intron_variant	ENSG00000078043	protein_coding	intron_variant	0.03838	0.05664	-1.94722	0.142669	0.731069	0.00773253	5.21014	183.12	0.929704	2.09357e-08	3.52203e-06	0.244918
AA	rs111712247	18	18:44445230	44445230	T	C	PIAS2	intron_variant	ENSG00000078043	protein_coding	intron_variant	0.03838	0.05664	-1.94722	0.142669	0.731069	0.00773253	5.21014	183.12	0.929704	2.09357e-08	3.52203e-06	0.261875
AA	rs72909191	18	18:44445817	44445817	T	A	PIAS2	intron_variant	ENSG00000078043	protein_coding	intron_variant	0.03838	0.05664	-1.94722	0.142669	0.731069	0.00773253	5.21014	183.12	0.929704	2.09357e-08	3.52203e-06	0.261875
AA	rs72911104	18	18:44448695	44448695	C	G	PIAS2	intron_variant	ENSG00000078043	protein_coding	intron_variant	0.03838	0.05664	-1.94722	0.142669	0.731069	0.00773253	5.21014	183.12	0.929704	2.09357e-08	3.52203e-06	0.261875
AA	rs72911106	18	18:44449005	44449005	G	T	PIAS2	intron_variant	ENSG00000078043	protein_coding	intron_variant	0.03838	0.05664	-1.94722	0.142669	0.731069	0.00773253	5.21014	183.12	0.929704	2.09357e-08	3.52203e-06	0.261875
AA	rs192925517	18	18:44450448	44450448	A	G	PIAS2	intron_variant	ENSG00000078043	protein_coding	intron_variant	0.03838	0.05664	-1.94722	0.142669	0.731069	0.00773253	5.21014	183.12	0.929704	2.09357e-08	3.52203e-06	0.261875
AA	rs11877373	18	18:44462193	44462193	G	A	PIAS2	intron_variant	ENSG00000078043	protein_coding	intron_variant	0.03838	0.05664	-1.94722	0.142669	0.731069	0.00773253	5.21014	183.12	0.929704	2.09357e-08	3.52203e-06	0.261875
AA	rs11877721	18	18:44471112	44471112	A	T	PIAS2	intron_variant	ENSG00000078043	protein_coding	intron_variant	0.03731	0.05447	-1.91506	0.147333	0.731633	0.00885732	5.22832	186.479	0.93347	2.13181e-08	3.56652e-06	0.261875
AA	rs72915074	18	18:44483961	44483961	C	T	PIAS2	genic_upstream_transcript_variant,intron_variant,5_prime_UTR_variant	ENSG00000078043	protein_coding	intron_variant	0.03731	0.05447	-1.91506	0.147333	0.731633	0.00885732	5.22832	186.479	0.93347	2.13181e-08	3.56652e-06	0.300376
AA	rs11876274	18	18:44494401	44494401	C	T	PIAS2	genic_upstream_transcript_variant,intron_variant	ENSG00000078043	protein_coding	intron_variant	0.03731	0.05447	-1.91506	0.147333	0.731633	0.00885732	5.22832	186.479	0.93347	2.13181e-08	3.56652e-06	0.300376
AA	rs214633	9	9:135724937	135724937	T	C	AK8	genic_upstream_transcript_variant,intron_variant	ENSG00000165695	protein_coding	intron_variant	0.161	0.2004	-0.952905	0.385619	0.264871	0.000321146	2.5556	12.879	0.459492	2.67035e-08	4.16945e-06	0.670934
AA	rs7563126	2	2:48983633	48983633	A	G	LHCGR, STON1-GTF2A1L	upstream_transcript_variant,genic_downstream_transcript_variant,2KB_upstream_variant,intron_variant	ENSG00000068781	protein_coding	intron_variant	0.4531	0.06209	-0.666106	0.513705	0.168188	7.48005e-05	2.34649	10.4488	0.422001	2.69184e-08	4.1927e-06	0.74515
AA	rs2285938	9	9:135739214	135739214	T	C	AK8	genic_upstream_transcript_variant,intron_variant	ENSG00000165695	protein_coding	intron_variant	0.1599	0.1993	-0.947838	0.387578	0.265146	0.000350532	2.53794	12.6536	0.461611	3.84115e-08	5.36533e-06
AA	rs7562215	2	2:48958687	48958687	T	G	LHCGR, STON1-GTF2A1L	upstream_transcript_variant,genic_upstream_transcript_variant,genic_downstream_transcript_variant,intron_variant	ENSG00000068781	protein_coding	intron_variant	0.4275	0.07516	-0.724683	0.484478	0.164486	1.05424e-05	2.19322	8.96407	0.401427	4.66658e-08	6.14107e-06	0.669268
AA	rs9730583	1	1:208439233	208439233	C	T	LOC105372889	intron_variant	NA	NA	NA	0.2676	0.451	-0.651201	0.521419	0.201426	0.00122518	1.92912	6.88342	0.353486	4.83157e-08	6.2909e-06
AA	rs7561945	2	2:48958647	48958647	T	C	LHCGR, STON1-GTF2A1L	upstream_transcript_variant,genic_upstream_transcript_variant,genic_downstream_transcript_variant,intron_variant	ENSG00000068781	protein_coding	intron_variant	0.4232	0.07516	-0.726241	0.483724	0.162125	7.48122e-06	2.18398	8.88155	0.400653	5.00775e-08	6.44919e-06
AA	rs7588339	2	2:48958626	48958626	G	A	LHCGR, STON1-GTF2A1L	genic_upstream_transcript_variant,genic_downstream_transcript_variant,upstream_transcript_variant,intron_variant	ENSG00000068781	protein_coding	intron_variant	0.4286	0.07516	-0.739729	0.477243	0.162314	5.17906e-06	2.1783	8.8313	0.399957	5.14165e-08	6.56835e-06
AA	rs139445403	18	18:44504006	44504006	G	C	KATNAL2	genic_upstream_transcript_variant,intron_variant	ENSG00000167216	protein_coding	intron_variant	0.03625	0.05447	-2.27323	0.102979	0.837304	0.00662884	5.50925	246.965	1.01277	5.33387e-08	6.73777e-06	0.999957
AA	rs186686537	18	18:44506741	44506741	T	G	KATNAL2	intron_variant,genic_upstream_transcript_variant	ENSG00000167216	protein_coding	intron_variant	0.03625	0.05447	-2.27323	0.102979	0.837304	0.00662884	5.50925	246.965	1.01277	5.33387e-08	6.73777e-06	0.999957
AA	rs113304840	18	18:44511483	44511483	A	G	KATNAL2	genic_upstream_transcript_variant,intron_variant	ENSG00000167216	protein_coding	intron_variant	0.03625	0.05447	-2.27323	0.102979	0.837304	0.00662884	5.50925	246.965	1.01277	5.33387e-08	6.73777e-06	0.999957
AA	rs72917147	18	18:44511707	44511707	T	G	KATNAL2	genic_upstream_transcript_variant,intron_variant	ENSG00000167216	protein_coding	intron_variant	0.03625	0.05447	-2.27323	0.102979	0.837304	0.00662884	5.50925	246.965	1.01277	5.33387e-08	6.73777e-06	0.999957
AA	rs11875795	18	18:44513071	44513071	A	G	KATNAL2	genic_upstream_transcript_variant,intron_variant	ENSG00000167216	protein_coding	intron_variant	0.03625	0.05447	-2.27323	0.102979	0.837304	0.00662884	5.50925	246.965	1.01277	5.33387e-08	6.73777e-06	0.999957
AA	rs11877650	18	18:44515886	44515886	T	A	KATNAL2	genic_upstream_transcript_variant,intron_variant	ENSG00000167216	protein_coding	intron_variant	0.03625	0.05447	-2.27323	0.102979	0.837304	0.00662884	5.50925	246.965	1.01277	5.33387e-08	6.73777e-06	0.999957
AA	rs55819334	18	18:44534667	44534667	T	C	KATNAL2	genic_upstream_transcript_variant,intron_variant	ENSG00000167216	protein_coding	intron_variant	0.03625	0.05447	-2.27323	0.102979	0.837304	0.00662884	5.50925	246.965	1.01277	5.33387e-08	6.73777e-06	0.567524
AA	rs56279708	18	18:44372691	44372691	A	G	ST8SIA5-DT	genic_downstream_transcript_variant,intron_variant	NA	NA	NA	0.03731	0.05447	-2.30666	0.099593	0.837745	0.00589763	5.4914	242.596	1.00977	5.37981e-08	6.77798e-06	0.300376
AA	rs6751138	2	2:48961641	48961641	C	A	LHCGR, STON1-GTF2A1L	genic_upstream_transcript_variant,genic_downstream_transcript_variant,intron_variant	ENSG00000068781	protein_coding	intron_variant	0.4275	0.07298	-0.714015	0.489674	0.164372	1.3998e-05	2.16577	8.72133	0.401468	6.86651e-08	8.02852e-06
AA	rs16844448	2	2:141426321	141426321	G	A	LRP1B	intron_variant	ENSG00000168702	protein_coding	intron_variant	0.05224	0.04248	-0.728106	0.482822	0.450858	0.106325	4.29983	73.6873	0.797509	6.98435e-08	8.12388e-06	0.00514692
AA	rs67721025	2	2:141426716	141426716	T	C	LRP1B	intron_variant	ENSG00000168702	protein_coding	intron_variant	0.05224	0.04248	-0.728106	0.482822	0.450858	0.106325	4.29983	73.6873	0.797509	6.98435e-08	8.12388e-06
AA	rs4778864	15	15:81177737	81177737	T	C	CEMIP	intron_variant	ENSG00000103888	protein_coding	intron_variant	0.07569	0.1525	-1.36306	0.255877	0.422976	0.00127058	3.7641	43.1248	0.700237	7.63848e-08	8.64467e-06
AA	rs7562879	2	2:48983395	48983395	A	G	LHCGR, STON1-GTF2A1L	upstream_transcript_variant,genic_downstream_transcript_variant,2KB_upstream_variant,intron_variant	ENSG00000068781	protein_coding	intron_variant	0.484	0.1176	-0.586384	0.556336	0.164034	0.000350536	2.36969	10.6941	0.441808	8.15717e-08	9.04797e-06
AA	rs59151653	2	2:241417379	241417379	C	T	ANKMY1	intron_variant,genic_downstream_transcript_variant	NA	NA	NA	0.2036	0.08606	-0.625632	0.534923	0.226077	0.00565152	2.62794	13.8452	0.490444	8.40145e-08	9.23519e-06	0.693938
AA	rs10495959	2	2:48959537	48959537	C	T	LHCGR, STON1-GTF2A1L	genic_upstream_transcript_variant,genic_downstream_transcript_variant,upstream_transcript_variant,intron_variant	ENSG00000068781	protein_coding	intron_variant	0.4371	0.07516	-0.749275	0.472709	0.162066	3.7773e-06	2.15821	8.65563	0.404469	9.50641e-08	1.00622e-05
AA	rs72903390	18	18:44350918	44350918	C	G	ST8SIA5-DT	genic_downstream_transcript_variant,intron_variant	NA	NA	NA	0.05437	0.04031	-1.77046	0.170254	0.583097	0.00239493	4.58784	98.2816	0.86064	9.78204e-08	1.02639e-05	0.618185
AA	rs7572360	2	2:49001640	49001640	A	G	ST8SIA5-DT	genic_downstream_transcript_variant,intron_variant	ENSG00000068781	protein_coding	intron_variant	0.4072	0.07081	-0.566521	0.567496	0.171112	0.000930257	2.07744	7.98402	0.392906	1.24079e-07	1.21061e-05	0.681694
AA	rs72903401	18	18:44356085	44356085	A	G	ST8SIA5-DT	genic_downstream_transcript_variant,intron_variant	NA	NA	NA	0.04051	0.04031	-2.52707	0.079893	0.876719	0.0039464	5.52188	250.104	1.04838	1.38643e-07	1.30759e-05	0.0958089
AA	rs7229231	18	18:44400621	44400621	A	G	PIAS2	genic_downstream_transcript_variant,intron_variant	ENSG00000078043	protein_coding	intron_variant	0.07249	0.04357	-0.847651	0.42842	0.363699	0.0197723	2.60455	13.5251	0.495946	1.50717e-07	1.38565e-05	0.742788
AA	rs55664322	18	18:44562434	44562434	G	C	ELOA2, KATNAL2	genic_upstream_transcript_variant,upstream_transcript_variant,2KB_upstream_variant,intron_variant	ENSG00000167216	protein_coding	intron_variant	0.03731	0.05556	-2.29214	0.10105	0.851843	0.00712814	5.33914	208.333	1.01946	1.6303e-07	1.46331e-05	0.567524
AA	rs77169593	7	7:39516934	39516934	T	G	NA	NA	ENSG00000106536	processed_transcript	intron_variant	0.1429	0.2331	-0.534905	0.585725	0.236469	0.0236942	2.30707	10.045	0.441621	1.75001e-07	1.53712e-05	0.510244
AA	rs112009217	7	7:39518049	39518049	A	C	NA	NA	ENSG00000106536	processed_transcript	intron_variant	0.1429	0.2331	-0.534905	0.585725	0.236469	0.0236942	2.30707	10.045	0.441621	1.75001e-07	1.53712e-05
AA	rs56277725	18	18:44498047	44498047	G	C	PIAS2, KATNAL2	genic_upstream_transcript_variant,upstream_transcript_variant,intron_variant	ENSG00000078043	retained_intron	non_coding_transcript_variant	0.08742	0.05447	-0.542366	0.581371	0.306751	0.0770439	2.46654	11.7816	0.472698	1.80865e-07	1.57272e-05
AA	rs10209331	2	2:48988149	48988149	A	G	STON1-GTF2A1L	genic_downstream_transcript_variant,intron_variant	ENSG00000068781	protein_coding	intron_variant	0.3742	0.06427	-0.609448	0.543651	0.179706	0.000695447	2.07299	7.94854	0.397403	1.82496e-07	1.58255e-05
AA	rs9543198	13	13:73576978	73576978	G	C	PIBF1	intron_variant,genic_downstream_transcript_variant	ENSG00000083535	protein_coding	intron_variant	0.1397	0.2593	-0.745157	0.47466	0.271859	0.00612574	2.35071	10.493	0.451369	1.90939e-07	1.63305e-05	0.182425
AA	rs67088521	13	13:73577704	73577704	G	A	PIBF1	intron_variant,genic_downstream_transcript_variant	ENSG00000083535	protein_coding	intron_variant	0.1397	0.2593	-0.745157	0.47466	0.271859	0.00612574	2.35071	10.493	0.451369	1.90939e-07	1.63305e-05
AA	rs9530138	13	13:73598865	73598865	T	C	NA	NA	NA	NA	NA	0.1397	0.2636	-0.745157	0.47466	0.271859	0.00612574	2.35071	10.493	0.451369	1.90939e-07	1.63305e-05
AA	rs11982357	7	7:3295697	3295697	G	A	SDK1-AS1	intron_variant,genic_downstream_transcript_variant	NA	NA	NA	0.2079	0.3519	-0.728712	0.48253	0.228735	0.00144335	2.24404	9.43138	0.431436	1.97861e-07	1.67395e-05	0.602989
AA	rs200752300	20	20:52124381	52124381	G	A	NA	NA	NA	NA	NA	0.2228	0.1525	-1.00983	0.364282	0.251823	6.07018e-05	2.41786	11.2219	0.465981	2.11695e-07	1.7544e-05
AA	rs3790429	1	1:66036776	66036776	A	T	LEPR	intron_variant	ENSG00000116678	protein_coding	intron_variant	0.1055	0.1656	-0.635322	0.529765	0.320513	0.0474566	2.5634	12.9798	0.494125	2.12849e-07	1.76103e-05	0.81586
AA	rs17472	18	18:44390536	44390536	C	T	PIAS2	non_coding_transcript_variant,3_prime_UTR_variant,genic_downstream_transcript_variant	ENSG00000078043	protein_coding	3_prime_UTR_variant	0.07783	0.05556	-0.703212	0.494993	0.338521	0.0377732	2.49891	12.1692	0.482384	2.21482e-07	1.81035e-05
AA	rs56352844	18	18:44393855	44393855	G	A	PIAS2	genic_downstream_transcript_variant,intron_variant	ENSG00000078043	protein_coding	intron_variant	0.07783	0.05556	-0.703212	0.494993	0.338521	0.0377732	2.49891	12.1692	0.482384	2.21482e-07	1.81035e-05
AA	rs72907105	18	18:44396004	44396004	G	T	PIAS2	3_prime_UTR_variant,genic_downstream_transcript_variant,non_coding_transcript_variant,intron_variant	ENSG00000078043	protein_coding	intron_variant	0.07783	0.05556	-0.703212	0.494993	0.338521	0.0377732	2.49891	12.1692	0.482384	2.21482e-07	1.81035e-05
AA	rs8088346	18	18:44397488	44397488	C	T	PIAS2	non_coding_transcript_variant,3_prime_UTR_variant,genic_downstream_transcript_variant,intron_variant	ENSG00000078043	protein_coding	intron_variant	0.07783	0.05664	-0.703212	0.494993	0.338521	0.0377732	2.49891	12.1692	0.482384	2.21482e-07	1.81035e-05
AA	rs56064494	18	18:44406438	44406438	A	G	PIAS2	3_prime_UTR_variant,genic_downstream_transcript_variant,intron_variant	ENSG00000078043	protein_coding	intron_variant	0.07783	0.05664	-0.703212	0.494993	0.338521	0.0377732	2.49891	12.1692	0.482384	2.21482e-07	1.81035e-05
AA	rs72907132	18	18:44405390	44405390	G	A	PIAS2	3_prime_UTR_variant,genic_downstream_transcript_variant,intron_variant	ENSG00000078043	protein_coding	intron_variant	0.07783	0.05773	-0.7025	0.495346	0.338657	0.0380452	2.49856	12.1649	0.482377	2.22264e-07	1.81478e-05
AA	rs72907142	18	18:44409581	44409581	A	C	PIAS2	genic_downstream_transcript_variant,intron_varian	ENSG00000078043	protein_coding	intron_variant	0.07783	0.05664	-0.7025	0.495346	0.338657	0.0380452	2.49856	12.1649	0.482377	2.22264e-07	1.81478e-05
AA	rs10176989	2	2:48982868	48982868	A	C	LHCGR, STON1-GTF2A1L	genic_downstream_transcript_variant,upstream_transcript_variant,2KB_upstream_variant,intron_variant	ENSG00000068781	protein_coding	intron_variant	0.3849	0.061	-0.596933	0.550498	0.178553	0.000828269	2.07308	7.94926	0.400313	2.23502e-07	1.8218e-05
AA	rs4953619	2	2:48955185	48955185	T	C	LHCGR, STON1-GTF2A1L	genic_upstream_transcript_variant,genic_downstream_transcript_variant,intron_variant	ENSG00000068781	protein_coding	intron_variant	0.4733	0.2505	-0.691793	0.500678	0.159007	1.35697e-05	2.18731	8.91124	0.424383	2.54856e-07	1.99576e-05
AA	rs12713014	2	2:48986474	48986474	G	A	STON1-GTF2A1L	genic_downstream_transcript_variant,intron_variant	ENSG00000068781	protein_coding	intron_variant	0.3913	0.06645	-0.601892	0.547774	0.178806	0.000762173	2.07173	7.93851	0.403328	2.79789e-07	2.12946e-05
AA	rs73158247	13	13:26738879	26738879	A	G	RNF6	intron_variant,genic_downstream_transcript_variant	ENSG00000127870	processed_transcript	intron_variant	0.1802	0.06318	-0.660129	0.516784	0.24186	0.00634524	2.32784	10.2558	0.453408	2.83507e-07	2.14908e-05	0.659001
AA	rs16892774	6	6:9987559	9987559	C	T	OFCC1	intron_variant	ENSG00000181355	processed_transcript	non_coding_transcript_variant	0.2559	0.08606	-0.65397	0.519977	0.224128	0.00352459	2.39116	10.9262	0.465948	2.86944e-07	2.16715e-05	0.687631
AA	rs10484260	6	6:9988811	9988811	T	C	OFCC1	intron_variant	ENSG00000181355	processed_transcript	non_coding_transcript_variant	0.2559	0.08606	-0.65397	0.519977	0.224128	0.00352459	2.39116	10.9262	0.465948	2.86944e-07	2.16715e-05
AA	rs67373796	6	6:9990651	9990651	G	T	OFCC1	intron_variant	ENSG00000181355	processed_transcript	non_coding_transcript_variant	0.2559	0.08606	-0.65397	0.519977	0.224128	0.00352459	2.39116	10.9262	0.465948	2.86944e-07	2.16715e-05
AA	rs11911047	21	21:41599934	41599934	G	A	DSCAM	intron_variant	ENSG00000171587	protein_coding	intron_variant	0.1812	0.02723	-0.871661	0.418256	0.266222	0.00105966	2.37171	10.7157	0.462454	2.92e-07	2.19361e-05	0.841697
AA	rs13432488	2	2:48973127	48973127	A	G	LHCGR, STON1-GTF2A1L	genic_downstream_transcript_variant,intron_variant,genic_upstream_transcript_variant	ENSG00000068781	protein_coding	intron_variant	0.4062	0.06318	-0.643366	0.525521	0.170109	0.000155519	2.04532	7.73163	0.399269	3.01246e-07	2.24164e-05
AA	rs7595136	2	2:48966039	48966039	C	A	LHCGR, STON1-GTF2A1L	genic_upstream_transcript_variant,genic_downstream_transcript_variant,intron_variant	ENSG00000068781	protein_coding	intron_variant	0.4094	0.06754	-0.659119	0.517307	0.169978	0.000105465	2.04148	7.70203	0.398605	3.03005e-07	2.25073e-05
AA	rs139998162	7	7:39519525	39519525	A	T	NA	NA	ENSG00000106536	processed_transcript	intron_variant	0.1439	0.2331	-0.492655	0.611002	0.232648	0.0342086	2.25708	9.55518	0.440737	3.03667e-07	2.25414e-05
AA	rs12708901	16	16:53119733	53119733	T	G	CHD9	intron_variant,genic_upstream_transcript_variant	ENSG00000177200	protein_coding	intron_variant	0.1866	0.244	-0.142926	0.866818	0.174346	0.412339	1.67238	5.32481	0.326628	3.05321e-07	2.26267e-05	0.759888
AA	rs10951169	7	7:27555914	27555914	A	G	NA	NA	NA	NA	NA	0.08529	0.329	-1.09138	0.335754	0.391428	0.00530032	3.09673	22.1254	0.604959	3.0732e-07	2.27295e-05	0.891394
AA	rs56385929	18	18:44365345	44365345	T	A	ST8SIA5-DT	genic_downstream_transcript_variant,intron_variant	NA	NA	NA	0.1098	0.05447	-0.554953	0.574099	0.292618	0.0578926	2.33921	10.373	0.457172	3.10932e-07	2.29148e-05
AA	rs9568354	13	13:50487993	50487993	T	C	SPRYD7	non_coding_transcript_variant,3_prime_UTR_variant,genic_downstream_transcript_variant	ENSG00000123178	protein_coding	3_prime_UTR_variant	0.3124	0.2484	0.371913	1.45051	0.191311	0.0518919	-2.33701	0.0966158	0.456909	3.14021e-07	2.30728e-05	0.690361
AA	rs16844472	2	2:141433616	141433616	C	A	LRP1B	intron_variant	ENSG00000168702	protein_coding	intron_variant	0.05544	0.04248	-0.746767	0.473896	0.450469	0.0973672	4.03531	56.5606	0.789492	3.19992e-07	2.33767e-05
AA	rs13009956	2	2:180620910	180620910	C	A	ZNF385B	intron_variant,genic_upstream_transcript_variant	ENSG00000144331	protein_coding	intron_variant	0.3145	0.4412	-0.435391	0.647012	0.180991	0.0161459	2.33127	10.291	0.456166	3.2119e-07	2.34375e-05
AA	rs215189	9	9:135671064	135671064	A	G	AK8	genic_downstream_transcript_variant,intron_variant	ENSG00000165695	protein_coding	intron_variant	0.1631	0.1797	-0.805702	0.446774	0.25082	0.00131689	2.39792	11.0003	0.469241	3.21801e-07	2.34685e-05	0.580038
AA	rs11113271	12	12:107728376	107728376	A	G	BTBD11	intron_variant,genic_upstream_transcript_variant	ENSG00000151136	protein_coding	intron_variant	0.2303	0.3301	-1.01536	0.362272	0.244833	3.36629e-05	2.29165	9.89124	0.449381	3.40428e-07	2.44043e-05	0.719548
AA	rs11113274	12	12:107729310	107729310	C	T	BTBD11	intron_variant,genic_upstream_transcript_variant	ENSG00000151136	protein_coding	intron_variant	0.2303	0.3333	-1.01536	0.362272	0.244833	3.36629e-05	2.29165	9.89124	0.449381	3.40428e-07	2.44043e-05
AA	rs544898582	18	18:44557511	44557511	A	G	KATNAL2	genic_upstream_transcript_variant,intron_variant	ENSG00000167216	protein_coding	intron_variant	0.06397	0.05447	-1.04467	0.351809	0.426885	0.0143978	3.39425	29.7924	0.666045	3.46665e-07	2.47141e-05
AA	rs76694868	7	7:2645374	2645374	T	C	IQCE	intron_variant	ENSG00000106012	protein_coding	intron_variant	0.04371	0.1449	-1.88892	0.151235	0.653468	0.003845	4.04001	56.827	0.794647	3.69501e-07	2.58344e-05	0.805153
AA	rs10875827	12	12:48925236	48925236	T	C	NA	NA	NA	NA	NA	0.09808	0.4597	-1.32714	0.265235	0.415336	0.00139665	3.32469	27.7904	0.654569	3.79009e-07	2.62947e-05	0.0131116
AA	rs4359253	12	12:48927708	48927708	A	G	NA	NA	NA	NA	NA	0.09808	0.4619	-1.32714	0.265235	0.415336	0.00139665	3.32469	27.7904	0.654569	3.79009e-07	2.62947e-05
AA	rs741405	12	12:107735233	107735233	G	A	BTBD11	genic_upstream_transcript_variant,intron_variant	ENSG00000151136	protein_coding	intron_variant	0.2292	0.3333	-1.00674	0.365407	0.244622	3.86334e-05	2.28038	9.7804	0.449418	3.89388e-07	2.6793e-05
AA	rs7582603	2	2:48965846	48965846	A	T	LHCGR, STON1-GTF2A1L	genic_upstream_transcript_variant,genic_downstream_transcript_variant,intron_variant	ENSG00000068781	protein_coding	intron_variant	0.4126	0.06645	-0.653786	0.520073	0.170394	0.000124594	2.02985	7.61293	0.400094	3.90713e-07	2.68563e-05
AA	rs112743728	18	18:44481108	44481108	T	C	PIAS2	genic_upstream_transcript_variant,intron_variant	ENSG00000078043	protein_coding	intron_variant	0.03198	0.04031	-3.1782	0.0416608	1.16483	0.00636325	6.4675	643.873	1.27743	4.12946e-07	2.79094e-05	0.26284
AA	rs72915084	18	18:44487791	44487791	G	T	PIAS2	genic_upstream_transcript_variant,upstream_transcript_variant,intron_variant	ENSG00000078043	protein_coding	intron_variant	0.03198	0.04031	-3.1782	0.0416608	1.16483	0.00636325	6.4675	643.873	1.27743	4.12946e-07	2.79094e-05	0.26284
AA	rs113187189	18	18:44490073	44490073	T	C	PIAS2	genic_upstream_transcript_variant,intron_variant	ENSG00000078043	protein_coding	intron_variant	0.03198	0.04031	-3.1782	0.0416608	1.16483	0.00636325	6.4675	643.873	1.27743	4.12946e-07	2.79094e-05	0.26284
AA	rs55752024	18	18:44493494	44493494	C	A	PIAS2	genic_upstream_transcript_variant,intron_variant	ENSG00000078043	protein_coding	intron_variant	0.03198	0.04031	-3.1782	0.0416608	1.16483	0.00636325	6.4675	643.873	1.27743	4.12946e-07	2.79094e-05	0.26284
AA	rs56030315	18	18:44493498	44493498	T	G	PIAS2	genic_upstream_transcript_variant,intron_variant	ENSG00000078043	protein_coding	intron_variant	0.03198	0.04031	-3.1782	0.0416608	1.16483	0.00636325	6.4675	643.873	1.27743	4.12946e-07	2.79094e-05	0.26284
AA	rs72907118	18	18:44400684	44400684	G	A	PIAS2	genic_downstream_transcript_variant,intron_variant	ENSG00000078043	protein_coding	intron_variant	0.03305	0.04248	-3.21965	0.0399691	1.16924	0.00589386	6.4523	634.159	1.27664	4.32364e-07	2.88152e-05	0.26284
AA	rs72907130	18	18:44404061	44404061	A	G	PIAS2	3_prime_UTR_variant,genic_downstream_transcript_variant,intron_variant	ENSG00000078043	protein_coding	intron_variant	0.03305	0.04357	-3.21743	0.0400581	1.16923	0.00592766	6.45044	632.98	1.2766	4.35291e-07	2.89507e-05	0.26284
AA	rs72907134	18	18:44406047	44406047	T	C	PIAS2	3_prime_UTR_variant,genic_downstream_transcript_variant,intron_variant	ENSG00000078043	protein_coding	intron_variant	0.03305	0.04248	-3.21743	0.0400581	1.16923	0.00592766	6.45044	632.98	1.2766	4.35291e-07	2.89507e-05	0.26284
AA	rs11875918	18	18:44425173	44425173	G	A	PIAS2	intron_variant	ENSG00000078043	protein_coding	intron_variant	0.03305	0.04248	-3.21743	0.0400581	1.16923	0.00592766	6.45044	632.98	1.2766	4.35291e-07	2.89507e-05	0.245754
AA	rs72907196	18	18:44434489	44434489	T	A	PIAS2	intron_variant	ENSG00000078043	protein_coding	intron_variant	0.03305	0.04248	-3.21743	0.0400581	1.16923	0.00592766	6.45044	632.98	1.2766	4.35291e-07	2.89507e-05	0.26284
AA	rs11878114	18	18:44436518	44436518	C	T	PIAS2	intron_variant	ENSG00000078043	protein_coding	intron_variant	0.03305	0.04248	-3.21743	0.0400581	1.16923	0.00592766	6.45044	632.98	1.2766	4.35291e-07	2.89507e-05	0.245754
AA	rs11878135	18	18:44436618	44436618	C	T	PIAS2	intron_variant	ENSG00000078043	protein_coding	intron_variant	0.03305	0.04248	-3.21743	0.0400581	1.16923	0.00592766	6.45044	632.98	1.2766	4.35291e-07	2.89507e-05	0.26284
AA	rs72909171	18	18:44440040	44440040	C	A	PIAS2	intron_variant	ENSG00000078043	protein_coding	intron_variant	0.03305	0.04248	-3.21743	0.0400581	1.16923	0.00592766	6.45044	632.98	1.2766	4.35291e-07	2.89507e-05	0.245754
AA	rs72909195	18	18:44446871	44446871	T	C	PIAS2	intron_variant	ENSG00000078043	protein_coding	intron_variant	0.03305	0.04248	-3.21743	0.0400581	1.16923	0.00592766	6.45044	632.98	1.2766	4.35291e-07	2.89507e-05	0.26284
AA	rs72911111	18	18:44450222	44450222	A	G	PIAS2	intron_variant	ENSG00000078043	protein_coding	intron_variant	0.03305	0.04248	-3.21743	0.0400581	1.16923	0.00592766	6.45044	632.98	1.2766	4.35291e-07	2.89507e-05	0.26284
AA	rs72911118	18	18:44452128	44452128	G	A	PIAS2	intron_variant	ENSG00000078043	protein_coding	intron_variant	0.03305	0.04248	-3.21743	0.0400581	1.16923	0.00592766	6.45044	632.98	1.2766	4.35291e-07	2.89507e-05	0.26284
AA	rs11874218	18	18:44460314	44460314	T	C	PIAS2	intron_variant	ENSG00000078043	protein_coding	intron_variant	0.03305	0.04248	-3.21743	0.0400581	1.16923	0.00592766	6.45044	632.98	1.2766	4.35291e-07	2.89507e-05	0.26284
AA	rs40175	5	5:97951865	97951865	G	C	NA	NA	NA	NA	NA	0.2154	0.1427	-1.02013	0.360549	0.266137	0.000126546	2.20401	9.06125	0.436825	4.52317e-07	2.97332e-05	0.19019
AA	rs56217029	18	18:44420048	44420048	C	A	PIAS2	intron_variant	ENSG00000078043	protein_coding	intron_variant	0.1023	0.05664	-0.580169	0.559804	0.298771	0.0521547	2.32438	10.2203	0.461261	4.67525e-07	3.04245e-05
AA	rs55938990	18	18:44421145	44421145	A	G	PIAS2	intron_variant	ENSG00000078043	protein_coding	intron_variant	0.1023	0.05664	-0.580169	0.559804	0.298771	0.0521547	2.32438	10.2203	0.461261	4.67525e-07	3.04245e-05
AA	rs11874267	18	18:44423275	44423275	G	A	PIAS2	intron_variant	ENSG00000078043	protein_coding	intron_variant	0.1023	0.05664	-0.580169	0.559804	0.298771	0.0521547	2.32438	10.2203	0.461261	4.67525e-07	3.04245e-05
AA	rs7241858	18	18:44432127	44432127	A	T	PIAS2	intron_variant	ENSG00000078043	protein_coding	intron_variant	0.1023	0.05773	-0.580169	0.559804	0.298771	0.0521547	2.32438	10.2203	0.461261	4.67525e-07	3.04245e-05
AA	rs7236403	18	18:44422661	44422661	C	T	PIAS2	intron_variant	ENSG00000078043	protein_coding	intron_variant	0.1013	0.05664	-0.579154	0.560372	0.298739	0.0525425	2.32359	10.2123	0.461258	4.71624e-07	3.06097e-05
AA	rs7594589	2	2:48972674	48972674	T	C	LHCGR, STON1-GTF2A1L	genic_upstream_transcript_variant,genic_downstream_transcript_variant,intron_variant	ENSG00000068781	protein_coding	intron_variant	0.4104	0.06427	-0.623187	0.536233	0.170046	0.000247516	2.01988	7.53744	0.40189	5.00916e-07	3.1919e-05
AA	rs6795271	3	3:13399786	13399786	A	G	NUP210	genic_downstream_transcript_variant,intron_variant	ENSG00000132182	protein_coding	missense_variant	0.2516	0.3431	-0.549372	0.577312	0.207356	0.00806311	2.07751	7.98459	0.413965	5.20556e-07	3.27839e-05	0.286922
AA	rs6807718	3	3:13399948	13399948	C	T	NUP210	genic_downstream_transcript_variant,intron_variant	ENSG00000132182	protein_coding	intron_variant	0.2516	0.3431	-0.549372	0.577312	0.207356	0.00806311	2.07751	7.98459	0.413965	5.20556e-07	3.27839e-05
AA	rs156648	19	19:48621547	48621547	A	G	LIG1	genic_downstream_transcript_variant,intron_variant	ENSG00000105486	protein_coding	intron_variant	0.1365	0.3922	-0.731349	0.48126	0.258018	0.00458992	2.36726	10.6681	0.472383	5.40597e-07	3.36563e-05	0.781157
AA	rs251690	19	19:48624726	48624726	A	G	LIG1	intron_variant	ENSG00000269534	antisense	intron_variant	0.1365	0.3922	-0.731349	0.48126	0.258018	0.00458992	2.36726	10.6681	0.472383	5.40597e-07	3.36563e-05
AA	rs13400800	2	2:48999834	48999834	T	C	STON1-GTF2A1L	genic_downstream_transcript_variant,intron_variant	ENSG00000068781	protein_coding	intron_variant	0.4584	0.1231	-0.538124	0.583843	0.168424	0.00139808	2.04851	7.75637	0.409408	5.62695e-07	3.46069e-05
AA	rs77223712	2	2:46604706	46604706	G	A	EPAS1	intron_variant	ENSG00000116016	protein_coding	intron_variant	0.1663	0.01089	-0.496586	0.608605	0.230129	0.0309385	2.07249	7.94456	0.414403	5.69919e-07	3.49152e-05	0.308592
AA	rs8101311	19	19:48610394	48610394	A	G	PLA2G4C	intron_variant	ENSG00000105499	protein_coding	intron_variant	0.1514	0.3878	-0.643329	0.52554	0.247418	0.00931787	2.33542	10.3338	0.467118	5.74355e-07	3.51039e-05	0.806611
AA	rs2081947	19	19:48611057	48611057	G	C	PLA2G4C	intron_variant	ENSG00000105499	protein_coding	intron_variant	0.1503	0.3878	-0.643329	0.52554	0.247418	0.00931787	2.33542	10.3338	0.467118	5.74355e-07	3.51039e-05
AA	rs7765185	6	6:166941268	166941268	T	G	RPS6KA2	intron_variant	ENSG00000071242	protein_coding	intron_variant	0.3507	0.2418	0.51241	1.66931	0.182025	0.00487699	-1.87732	0.152999	0.375626	5.79725e-07	3.53317e-05	0.898725
AA	rs93697	3	3:13360288	13360288	T	G	NUP210	genic_downstream_transcript_variant,intron_variant	ENSG00000132182	protein_coding	intron_variant	0.2463	0.3388	-0.473918	0.622559	0.203529	0.0198854	2.05359	7.79586	0.410954	5.81899e-07	3.54238e-05
AA	rs647492	3	3:13366794	13366794	A	T	NUP210	genic_downstream_transcript_variant,intron_variant	ENSG00000132182	protein_coding	intron_variant	0.2463	0.341	-0.473918	0.622559	0.203529	0.0198854	2.05359	7.79586	0.410954	5.81899e-07	3.54238e-05
AA	rs13085948	3	3:13369091	13369091	T	C	NUP210	genic_downstream_transcript_variant,intron_variant	ENSG00000132182	protein_coding	intron_variant	0.2463	0.341	-0.473918	0.622559	0.203529	0.0198854	2.05359	7.79586	0.410954	5.81899e-07	3.54238e-05
AA	rs59712753	7	7:141012321	141012321	T	C	TMEM178B	intron_variant	ENSG00000261115	protein_coding	intron_variant	0.02345	0.07734	-1.38957	0.249182	0.640043	0.0299268	4.77156	118.103	0.955165	5.86738e-07	3.56284e-05	0.640159
AA	rs11125182	2	2:48999658	48999658	A	G	STON1-GTF2A1L	genic_downstream_transcript_variant,intron_variant	ENSG00000068781	protein_coding	intron_variant	0.452	0.1231	-0.525172	0.591454	0.167886	0.00175912	2.03503	7.65248	0.407994	6.10428e-07	3.66225e-05
AA	rs35617389	15	15:81178084	81178084	C	A	CEMIP	intron_variant	ENSG00000103888	protein_coding	intron_variant	0.1226	0.2288	-0.871737	0.418225	0.302823	0.00399316	2.81027	16.6144	0.564303	6.35588e-07	3.76655e-05
AA	rs56164202	18	18:44564935	44564935	A	C	KATNAL2	genic_upstream_transcript_variant,intron_variant	ENSG00000167216	protein_coding	intron_variant	0.0661	0.05556	-1.05166	0.349359	0.429381	0.0143158	3.33356	28.0379	0.669455	6.37463e-07	3.77427e-05	0.839382
AA	rs72921329	18	18:44566450	44566450	G	T	KATNAL2	genic_upstream_transcript_variant,intron_variant	ENSG00000167216	protein_coding	intron_variant	0.0661	0.05556	-1.05166	0.349359	0.429381	0.0143158	3.33356	28.0379	0.669455	6.37463e-07	3.77427e-05
AA	rs9752914	2	2:48967735	48967735	C	T	LHCGR, STON1-GTF2A1L	genic_upstream_transcript_variant,genic_downstream_transcript_variant,intron_variant	ENSG00000068781	protein_coding	intron_variant	0.4104	0.06536	-0.62267	0.53651	0.170307	0.000256026	2.00209	7.40451	0.402344	6.48919e-07	3.82131e-05
AA	rs10203909	2	2:48967555	48967555	C	T	LHCGR, STON1-GTF2A1L	genic_upstream_transcript_variant,genic_downstream_transcript_variant,intron_variant	ENSG00000068781	protein_coding	intron_variant	0.4115	0.06536	-0.622887	0.536394	0.170313	0.000254876	2.00201	7.4039	0.402415	6.52524e-07	3.83605e-05
AA	rs7247456	19	19:48611814	48611814	A	G	PLA2G4C	intron_variant	ENSG00000105499	protein_coding	intron_variant	0.1493	0.3878	-0.633737	0.530605	0.247312	0.0103923	2.32318	10.2081	0.467045	6.55124e-07	3.84668e-05
AA	rs56111023	18	18:84534	84534	G	C	NA	NA	NA	NA	NA	0.2612	0.1438	-0.718434	0.487515	0.223841	0.0013293	2.13405	8.44905	0.429033	6.55504e-07	3.84823e-05	0.795495
AA	rs72687530	1	1:111383192	111383192	C	T	NA	NA	NA	NA	NA	0.05864	0.0915	-1.82404	0.161373	0.658366	0.0055961	3.77622	43.6508	0.759362	6.59622e-07	3.86502e-05	0.871244
AA	rs6539321	12	12:107732064	107732064	G	A	BTBD11	genic_upstream_transcript_variant,intron_variant	ENSG00000151136	protein_coding	intron_variant	0.21	0.3333	-0.97017	0.379018	0.248332	9.35473e-05	2.23545	9.35067	0.449822	6.70831e-07	3.91057e-05
AA	rs12927254	16	16:959446	959446	A	G	LMF1	intron_variant	ENSG00000103227	protein_coding	intron_variant	0.1301	0.0719	-0.7342	0.479889	0.264653	0.00553373	2.35684	10.5576	0.47435	6.74471e-07	3.92531e-05	0.420378
AA	rs6462024	7	7:27562340	27562340	A	G	NA	NA	NA	NA	NA	0.07143	0.329	-1.18246	0.306523	0.428912	0.00583546	3.5178	33.7101	0.70877	6.93269e-07	4.00107e-05
AA	rs6462025	7	7:27562341	27562341	A	C	NA	NA	NA	NA	NA	0.07143	0.329	-1.18246	0.306523	0.428912	0.00583546	3.5178	33.7101	0.70877	6.93269e-07	4.00107e-05
AA	rs7572048	2	2:81964504	81964504	T	C	LOC102724542	genic_downstream_transcript_variant,intron_variant	NA	NA	NA	0.2058	0.07625	-0.576537	0.561841	0.234148	0.0138059	2.38525	10.8618	0.480586	6.9336e-07	4.00143e-05	0.166711
AA	rs214638	9	9:135734257	135734257	A	G	AK8	genic_upstream_transcript_variant,intron_variant	ENSG00000165695	protein_coding	intron_variant	0.1759	0.2059	-0.720595	0.486463	0.238229	0.00248797	2.29674	9.94171	0.462859	6.97454e-07	4.01785e-05
AA	rs7238877	18	18:44486820	44486820	C	T	PIAS2	upstream_transcript_variant,genic_upstream_transcript_variant,intron_variant	ENSG00000078043	protein_coding	intron_variant	0.1066	0.05556	-0.544409	0.580184	0.292248	0.0624857	2.3226	10.2022	0.468284	7.05583e-07	4.05036e-05
AA	rs72915093	18	18:44490732	44490732	C	G	PIAS2	genic_upstream_transcript_variant,intron_variant	ENSG00000078043	protein_coding	intron_variant	0.1066	0.05556	-0.544409	0.580184	0.292248	0.0624857	2.3226	10.2022	0.468284	7.05583e-07	4.05036e-05
AA	rs72915096	18	18:44491657	44491657	G	A	PIAS2	genic_upstream_transcript_variant,intron_variant	ENSG00000078043	protein_coding	intron_variant	0.1066	0.05556	-0.544409	0.580184	0.292248	0.0624857	2.3226	10.2022	0.468284	7.05583e-07	4.05036e-05
AA	rs4640275	18	18:44480730	44480730	A	C	PIAS2	genic_upstream_transcript_variant,intron_variant	ENSG00000078043	protein_coding	intron_variant	0.1055	0.05556	-0.544409	0.580184	0.292248	0.0624857	2.3226	10.2022	0.468284	7.05583e-07	4.05036e-05
AA	rs7240843	18	18:44483293	44483293	C	T	PIAS2	genic_upstream_transcript_variant,intron_variant	ENSG00000078043	protein_coding	intron_variant	0.1055	0.05556	-0.544409	0.580184	0.292248	0.0624857	2.3226	10.2022	0.468284	7.05583e-07	4.05036e-05
AA	rs11874582	18	18:44492299	44492299	C	T	PIAS2	genic_upstream_transcript_variant,intron_variant	ENSG00000078043	protein_coding	intron_variant	0.1077	0.05556	-0.550009	0.576945	0.292584	0.0601311	2.32402	10.2167	0.468667	7.09328e-07	4.06529e-05
AA	rs11874634	18	18:44492573	44492573	G	T	PIAS2	genic_upstream_transcript_variant,intron_variant	ENSG00000078043	protein_coding	intron_variant	0.1077	0.05556	-0.550009	0.576945	0.292584	0.0601311	2.32402	10.2167	0.468667	7.09328e-07	4.06529e-05
AA	rs1488515	7	7:95631196	95631196	G	T	DYNC1I1	intron_variant	ENSG00000158560	protein_coding	intron_variant	0.1183	0.1547	-0.932427	0.393597	0.302266	0.00203699	2.33489	10.3283	0.47102	7.15583e-07	4.09019e-05	0.612269
AA	rs72913076	18	18:44469291	44469291	A	C	PIAS2	intron_variant	ENSG00000078043	protein_coding	intron_variant	0.1045	0.05556	-0.542456	0.581319	0.29221	0.0633978	2.32086	10.1845	0.468266	7.18507e-07	4.1018e-05
AA	rs72913080	18	18:44469329	44469329	T	C	PIAS2	intron_variant	ENSG00000078043	protein_coding	intron_variant	0.1045	0.05556	-0.542456	0.581319	0.29221	0.0633978	2.32086	10.1845	0.468266	7.18507e-07	4.1018e-05
AA	rs55710513	18	18:44469820	44469820	G	A	PIAS2	intron_variant	ENSG00000078043	protein_coding	intron_variant	0.1045	0.05556	-0.542456	0.581319	0.29221	0.0633978	2.32086	10.1845	0.468266	7.18507e-07	4.1018e-05
AA	rs72913091	18	18:44474308	44474308	G	A	PIAS2	genic_upstream_transcript_variant,intron_variant	ENSG00000078043	protein_coding	intron_variant	0.1045	0.05556	-0.542456	0.581319	0.29221	0.0633978	2.32086	10.1845	0.468266	7.18507e-07	4.1018e-05
AA	rs8094449	18	18:44474459	44474459	A	G	PIAS2	genic_upstream_transcript_variant,intron_variant	ENSG00000078043	protein_coding	intron_variant	0.1045	0.05556	-0.542456	0.581319	0.29221	0.0633978	2.32086	10.1845	0.468266	7.18507e-07	4.1018e-05
AA	rs72913096	18	18:44476504	44476504	T	C	PIAS2	genic_upstream_transcript_variant,intron_variant	ENSG00000078043	protein_coding	intron_variant	0.1045	0.05556	-0.542456	0.581319	0.29221	0.0633978	2.32086	10.1845	0.468266	7.18507e-07	4.1018e-05
AA	rs72913098	18	18:44477097	44477097	T	C	PIAS2	genic_upstream_transcript_variant,intron_variant	ENSG00000078043	protein_coding	intron_variant	0.1045	0.05556	-0.542456	0.581319	0.29221	0.0633978	2.32086	10.1845	0.468266	7.18507e-07	4.1018e-05
AA	rs72915060	18	18:44477669	44477669	T	A	PIAS2	genic_upstream_transcript_variant,intron_variant	ENSG00000078043	protein_coding	intron_variant	0.1045	0.05556	-0.542456	0.581319	0.29221	0.0633978	2.32086	10.1845	0.468266	7.18507e-07	4.1018e-05
AA	rs8092148	18	18:44477876	44477876	T	C	PIAS2	genic_upstream_transcript_variant,intron_variant	ENSG00000078043	protein_coding	intron_variant	0.1045	0.05556	-0.542456	0.581319	0.29221	0.0633978	2.32086	10.1845	0.468266	7.18507e-07	4.1018e-05
AA	rs72685762	1	1:111381498	111381498	G	A	NA	NA	NA	NA	NA	0.0565	0.0915	-1.7983	0.165579	0.657119	0.00620681	3.755	42.7344	0.757904	7.25323e-07	4.12882e-05
AA	rs6722392	2	2:110451682	110451682	A	G	LOC105373545	upstream_transcript_variant,2KB_upstream_variant	NA	NA	NA	0.08635	0.354	-1.245	0.287942	0.412528	0.00254479	3.1812	24.0757	0.642208	7.28763e-07	4.14243e-05	0.165761
AA	rs35863316	2	2:110452502	110452502	C	T	LOC105373545	intron_variant	NA	NA	NA	0.08635	0.354	-1.245	0.287942	0.412528	0.00254479	3.1812	24.0757	0.642208	7.28763e-07	4.14243e-05
AA	rs35251550	2	2:110453959	110453959	C	T	LOC105373545	intron_variant	NA	NA	NA	0.08635	0.354	-1.245	0.287942	0.412528	0.00254479	3.1812	24.0757	0.642208	7.28763e-07	4.14243e-05
AA	rs34016729	2	2:110454318	110454318	A	G	LOC105373545	intron_variant	NA	NA	NA	0.08635	0.354	-1.245	0.287942	0.412528	0.00254479	3.1812	24.0757	0.642208	7.28763e-07	4.14243e-05
AA	rs35827406	2	2:110454838	110454838	A	G	LOC105373545	intron_variant	NA	NA	NA	0.08635	0.354	-1.245	0.287942	0.412528	0.00254479	3.1812	24.0757	0.642208	7.28763e-07	4.14243e-05
AA	rs17197569	2	2:110458666	110458666	A	G	LOC105373545	genic_downstream_transcript_variant,intron_variant	NA	NA	NA	0.08635	0.3508	-1.245	0.287942	0.412528	0.00254479	3.1812	24.0757	0.642208	7.28763e-07	4.14243e-05
AA	rs35451855	2	2:110459146	110459146	T	G	LOC105373545	downstream_transcript_variant,500B_downstream_variant	NA	NA	NA	0.08635	0.3508	-1.245	0.287942	0.412528	0.00254479	3.1812	24.0757	0.642208	7.28763e-07	4.14243e-05
AA	rs6690745	1	1:4717249	4717249	T	C	AJAP1	intron_variant,genic_upstream_transcript_variant	ENSG00000196581	protein_coding	intron_variant	0.1077	0.2593	-1.00892	0.364611	0.36353	0.00551421	2.61845	13.7145	0.52883	7.36789e-07	4.1741e-05	0.337889
AA	rs55640660	2	2:149015884	149015884	G	A	MBD5	intron_variant,genic_upstream_transcript_variant	ENSG00000204406	processed_transcript	intron_variant	0.1631	0.2309	-0.504745	0.603659	0.229228	0.0276698	2.36112	10.6029	0.476886	7.37846e-07	4.17827e-05	0.5679
AA	rs72685752	1	1:111376158	111376158	A	G	NA	NA	NA	NA	NA	0.06183	0.08824	-1.29297	0.274456	0.495439	0.00906124	3.36598	28.962	0.680075	7.44315e-07	4.20371e-05	0.127792
AA	rs7233904	18	18:44503725	44503725	C	A	KATNAL2	genic_upstream_transcript_variant,intron_variant	ENSG00000167216	protein_coding	intron_variant	0.1066	0.05556	-0.646546	0.523852	0.303952	0.0334089	2.36652	10.6603	0.478167	7.45374e-07	4.20787e-05
AA	rs7234291	18	18:44503740	44503740	T	G	KATNAL2	genic_upstream_transcript_variant,intron_variant	ENSG00000167216	protein_coding	intron_variant	0.1066	0.05556	-0.646546	0.523852	0.303952	0.0334089	2.36652	10.6603	0.478167	7.45374e-07	4.20787e-05
AA	rs34388060	15	15:81178071	81178071	G	A	CEMIP	intron_variant	ENSG00000103888	protein_coding	intron_variant	0.1183	0.1928	-0.844268	0.429872	0.301559	0.00511536	2.78538	16.2061	0.562931	7.49767e-07	4.2251e-05
AA	rs55779584	18	18:44413624	44413624	G	A	PIAS2	genic_downstream_transcript_variant,intron_variant	ENSG00000078043	protein_coding	intron_variant	0.1013	0.05664	-0.6103	0.543188	0.303351	0.0442347	2.2998	9.97219	0.464834	7.51461e-07	4.23173e-05
AA	rs73123859	20	20:48444557	48444557	T	G	SLC9A8	intron_variant,genic_upstream_transcript_variant	ENSG00000252123	snRNA	non_coding_transcript_exon_variant	0.2217	0.2211	-0.633986	0.530473	0.23257	0.00641055	2.14585	8.5493	0.433794	7.54818e-07	4.24487e-05	0.269607
AA	rs55918831	4	4:57117367	57117367	A	G	CRACD	genic_upstream_transcript_variant,intron_variant	ENSG00000109265	protein_coding	intron_variant	0.1343	0.122	-0.786	0.455664	0.310958	0.0114822	3.01244	20.3369	0.609266	7.63921e-07	4.28041e-05	0.161378
AA	rs201276730	2	2:141041879	141041879	C	A	LRP1B	intron_variant	ENSG00000168702	protein_coding	intron_variant	0.2196	0.2647	-0.99329	0.370356	0.255034	9.83069e-05	2.31104	10.085	0.467721	7.76923e-07	4.33094e-05
AA	rs396201	2	2:113891775	113891775	C	T	IL1RN	downstream_transcript_variant,500B_downstream_variant	NA	NA	NA	0.09701	0.2974	-0.949485	0.38694	0.399593	0.0174952	3.51384	33.5769	0.711494	7.86543e-07	4.36816e-05	0.576273
AA	rs55686035	13	13:73331854	73331854	T	C	DIS3	3_prime_UTR_variant	ENSG00000083520	protein_coding	3_prime_UTR_variant	0.1354	0.2342	-0.701949	0.495618	0.286683	0.0143445	2.30579	10.0321	0.467277	8.03436e-07	4.4332e-05	0.185249
AA	rs6732721	2	2:48965603	48965603	C	T	LHCGR, STON1-GTF2A1L	genic_upstream_transcript_variant,genic_downstream_transcript_variant,intron_variant	ENSG00000068781	protein_coding	intron_variant	0.4147	0.06645	-0.650573	0.521747	0.168863	0.000116842	1.97358	7.19637	0.400077	8.09777e-07	4.4575e-05
AA	rs8098688	18	18:44466617	44466617	A	G	PIAS2	intron_variant	ENSG00000078043	protein_coding	intron_variant	0.1055	0.05664	-0.548044	0.578079	0.28992	0.0587137	2.26893	9.66902	0.459958	8.10172e-07	4.45902e-05
AA	rs72913060	18	18:44467324	44467324	A	G	PIAS2	intron_variant	ENSG00000078043	protein_coding	intron_variant	0.1055	0.05664	-0.548044	0.578079	0.28992	0.0587137	2.26893	9.66902	0.459958	8.10172e-07	4.45902e-05
AA	rs72913070	18	18:44468689	44468689	A	G	PIAS2	intron_variant	ENSG00000078043	protein_coding	intron_variant	0.1055	0.05664	-0.548044	0.578079	0.28992	0.0587137	2.26893	9.66902	0.459958	8.10172e-07	4.45902e-05
AA	rs11877331	18	18:44461992	44461992	G	A	PIAS2	intron_variant	ENSG00000078043	protein_coding	intron_variant	0.1045	0.05773	-0.541135	0.582087	0.289636	0.0617161	2.26643	9.64489	0.459528	8.1358e-07	4.47205e-05
AA	rs111567725	18	18:44464463	44464463	A	T	PIAS2	intron_variant	ENSG00000078043	protein_coding	intron_variant	0.1045	0.05773	-0.541135	0.582087	0.289636	0.0617161	2.26643	9.64489	0.459528	8.1358e-07	4.47205e-05
AA	rs111688438	18	18:44464724	44464724	C	T	PIAS2	intron_variant	ENSG00000078043	protein_coding	intron_variant	0.1045	0.05773	-0.541135	0.582087	0.289636	0.0617161	2.26643	9.64489	0.459528	8.1358e-07	4.47205e-05
AA	rs6063438	20	20:48441168	48441168	T	C	SLC9A8	intron_variant,genic_upstream_transcript_variant	ENSG00000197818	protein_coding	intron_variant	0.2186	0.2179	-0.623136	0.53626	0.232427	0.00734047	2.13783	8.48104	0.433588	8.1993e-07	4.4963e-05
AA	rs6067243	20	20:48441507	48441507	A	C	SLC9A8	intron_variant,genic_upstream_transcript_variant	ENSG00000197818	protein_coding	intron_variant	0.2186	0.219	-0.623136	0.53626	0.232427	0.00734047	2.13783	8.48104	0.433588	8.1993e-07	4.4963e-05
AA	rs60134842	10	10:31296501	31296501	A	G	ZNF438	intron_variant,genic_upstream_transcript_variant	ENSG00000183621	protein_coding	intron_variant	0.07249	0.08061	-1.36335	0.255802	0.487719	0.00518411	3.35595	28.6728	0.68103	8.31798e-07	4.54147e-05	0.249926
AA	rs215186	9	9:135672749	135672749	A	T	AK8	genic_downstream_transcript_variant,intron_variant	ENSG00000165695	protein_coding	intron_variant	0.2367	0.1928	-0.599341	0.549173	0.207373	0.00385046	2.28817	9.8569	0.464695	8.47793e-07	4.60202e-05
AA	rs4931190	12	12:29633649	29633649	T	C	OVCH1, OVCH1-AS1	intron_variant,genic_downstream_transcript_variant	ENSG00000257599	protein_coding	intron_variant	0.2249	0.3878	-0.685415	0.503881	0.231167	0.00302665	2.17356	8.78952	0.44173	8.6295e-07	4.6591e-05	0.49204
AA	rs3181059	2	2:113894192	113894192	T	C	NA	NA	NA	NA	NA	0.09701	0.2952	-1.07312	0.341939	0.404252	0.00794039	3.48339	32.5701	0.708143	8.69623e-07	4.68413e-05
AA	rs3087270	2	2:113893308	113893308	G	A	NA	NA	NA	NA	NA	0.09595	0.2952	-1.07277	0.342059	0.404262	0.00796254	3.48299	32.5569	0.708159	8.72658e-07	4.69549e-05
AA	rs61955588	12	12:122690784	122690784	A	G	B3GNT4	intron_variant	ENSG00000176383	protein_coding	intron_variant	0.1237	0.061	-0.282746	0.753711	0.231646	0.222238	2.20643	9.08324	0.448688	8.76484e-07	4.7098e-05	0.0222683
AA	rs17839824	5	5:163920951	163920951	T	A	LOC102546299, LOC105377703	intron_variant	ENSG00000241956	antisense	non_coding_transcript_variant	0.08102	0.1732	-1.05078	0.349665	0.436701	0.0161205	3.47507	32.3001	0.706791	8.80212e-07	4.72372e-05	0.864713
AA	rs7730424	5	5:163923034	163923034	G	A	LOC102546299, LOC105377704	intron_variant	ENSG00000241956	antisense	non_coding_transcript_variant	0.08102	0.1721	-1.05078	0.349665	0.436701	0.0161205	3.47507	32.3001	0.706791	8.80212e-07	4.72372e-05
AA	rs77930236	5	5:163927583	163927583	A	G	LOC102546299, LOC105377705	intron_variant	ENSG00000241956	antisense	non_coding_transcript_variant	0.08102	0.1699	-1.05078	0.349665	0.436701	0.0161205	3.47507	32.3001	0.706791	8.80212e-07	4.72372e-05
AA	rs143086104	15	15:40879237	40879237	T	C	NA	NA	NA	NA	NA	0.1237	0.0719	-0.00893754	0.991102	0.22645	0.968517	2.3418	10.4	0.476337	8.82055e-07	4.7306e-05
AA	rs10843434	12	12:29643422	29643422	C	T	OVCH1	intron_variant	ENSG00000187950	protein_coding	intron_variant	0.2281	0.3867	-0.749477	0.472614	0.229979	0.00111847	2.16704	8.73238	0.440797	8.82466e-07	4.73213e-05
AA	rs16970854	15	15:40885627	40885627	T	A	KNL1	2KB_upstream_variant,upstream_transcript_variant	NA	NA	NA	0.1173	0.0719	-0.0341218	0.966454	0.229305	0.881707	2.33044	10.2825	0.474125	8.86683e-07	4.74785e-05
AA	rs10518696	15	15:40898017	40898017	T	C	KNL1	intron_variant	ENSG00000137812	protein_coding	intron_variant	0.1173	0.0719	-0.0341218	0.966454	0.229305	0.881707	2.33044	10.2825	0.474125	8.86683e-07	4.74785e-05
AA	rs7240909	18	18:44500996	44500996	G	A	PIAS2, KATNAL3	2KB_upstream_variant,upstream_transcript_variant,genic_upstream_transcript_variant,intron_variant	ENSG00000167216	protein_coding	intron_variant	0.1055	0.05556	-0.602264	0.547571	0.302895	0.0467722	2.33978	10.3789	0.476159	8.93014e-07	4.7714e-05
AA	rs2348237	2	2:47940940	47940940	A	G	NA	NA	ENSG00000116062	processed_transcript	non_coding_transcript_variant	0.419	0.3856	-0.410294	0.663455	0.164089	0.0124044	2.15032	8.58759	0.437642	8.95044e-07	4.77894e-05	0.834197
AA	rs4358173	2	2:47942704	47942704	T	C	NA	NA	ENSG00000116062	processed_transcript	non_coding_transcript_variant	0.4211	0.3845	-0.415204	0.660205	0.16441	0.0115558	2.15733	8.648	0.439125	8.9789e-07	4.78951e-05
AA	rs215185	9	9:135673890	135673890	G	A	AK8	genic_downstream_transcript_variant,intron_variant	ENSG00000165695	protein_coding	intron_variant	0.2399	0.1928	-0.607119	0.544919	0.207834	0.00348713	2.27942	9.771	0.464276	9.12533e-07	4.8437e-05
AA	rs12708900	16	16:53119643	53119643	T	C	CHD9	intron_variant,genic_upstream_transcript_variant	ENSG00000177200	protein_coding	intron_variant	0.1908	0.2451	-0.135986	0.872855	0.174705	0.436349	1.64641	5.1883	0.335377	9.14837e-07	4.85221e-05
AA	rs10983402	9	9:119669372	119669372	T	A	ASTN2	intron_variant,genic_upstream_transcript_variant	ENSG00000148219	protein_coding	intron_variant	0.1429	0.2451	-0.737155	0.478473	0.301538	0.0144995	2.42928	11.3507	0.494861	9.15316e-07	4.85397e-05	0.158785
AA	rs2182963	20	20:48449940	48449940	A	G	SLC9A8	intron_variant,genic_upstream_transcript_variant	ENSG00000197818	protein_coding	intron_variant	0.2239	0.2233	-0.603487	0.546901	0.230361	0.00879953	2.03255	7.63349	0.414238	9.26169e-07	4.89393e-05
AA	rs830134	19	19:47977877	47977877	C	T	NA	NA	NA	NA	NA	0.2303	0.2037	0.60053	1.82308	0.233045	0.00996969	-2.6184	0.0729197	0.534178	9.49974e-07	4.98109e-05	0.280858
AA	rs72907199	18	18:44435047	44435047	T	C	PIAS2	intron_variant	ENSG00000078043	protein_coding	intron_variant	0.1034	0.05773	-0.498635	0.607359	0.288275	0.0836806	2.24021	9.39533	0.457115	9.54652e-07	4.99814e-05
AA	rs55849517	18	18:44436273	44436273	T	C	PIAS2	intron_variant	ENSG00000078043	protein_coding	intron_variant	0.1034	0.05773	-0.498635	0.607359	0.288275	0.0836806	2.24021	9.39533	0.457115	9.54652e-07	4.99814e-05
AA	rs72909109	18	18:44438294	44438294	C	T	PIAS2	intron_variant	ENSG00000078043	protein_coding	intron_variant	0.1034	0.05773	-0.498635	0.607359	0.288275	0.0836806	2.24021	9.39533	0.457115	9.54652e-07	4.99814e-05
AA	rs7506367	18	18:44439244	44439244	T	A	PIAS2	intron_variant	ENSG00000078043	protein_coding	intron_variant	0.1034	0.05773	-0.498635	0.607359	0.288275	0.0836806	2.24021	9.39533	0.457115	9.54652e-07	4.99814e-05
AA	rs7242313	18	18:44439666	44439666	C	T	PIAS2	intron_variant	ENSG00000078043	protein_coding	intron_variant	0.1034	0.05773	-0.498635	0.607359	0.288275	0.0836806	2.24021	9.39533	0.457115	9.54652e-07	4.99814e-05
AA	rs11877929	18	18:44441794	44441794	C	T	PIAS2	intron_variant	ENSG00000078043	protein_coding	intron_variant	0.1034	0.05773	-0.498635	0.607359	0.288275	0.0836806	2.24021	9.39533	0.457115	9.54652e-07	4.99814e-05
AA	rs8089367	18	18:44443333	44443333	G	C	PIAS2	intron_variant	ENSG00000078043	protein_coding	intron_variant	0.1034	0.05773	-0.498635	0.607359	0.288275	0.0836806	2.24021	9.39533	0.457115	9.54652e-07	4.99814e-05
AA	rs7234512	18	18:44443856	44443856	T	C	PIAS2	intron_variant	ENSG00000078043	protein_coding	intron_variant	0.1034	0.05773	-0.498635	0.607359	0.288275	0.0836806	2.24021	9.39533	0.457115	9.54652e-07	4.99814e-05
AA	rs72909190	18	18:44445583	44445583	A	G	PIAS2	intron_variant	ENSG00000078043	protein_coding	intron_variant	0.1034	0.05773	-0.498635	0.607359	0.288275	0.0836806	2.24021	9.39533	0.457115	9.54652e-07	4.99814e-05
AA	rs111297750	18	18:44450353	44450353	C	T	PIAS2	intron_variant	ENSG00000078043	protein_coding	intron_variant	0.1034	0.05664	-0.498635	0.607359	0.288275	0.0836806	2.24021	9.39533	0.457115	9.54652e-07	4.99814e-05
AA	rs79692714	18	18:44455078	44455078	T	C	PIAS2	intron_variant	ENSG00000078043	protein_coding	intron_variant	0.1034	0.05773	-0.498635	0.607359	0.288275	0.0836806	2.24021	9.39533	0.457115	9.54652e-07	4.99814e-05
AA	rs7243309	18	18:44457126	44457126	C	T	PIAS2	intron_variant	ENSG00000078043	protein_coding	intron_variant	0.1034	0.05773	-0.498635	0.607359	0.288275	0.0836806	2.24021	9.39533	0.457115	9.54652e-07	4.99814e-05
EA	rs34788496	7	7:114788264	114788264	T	G	LINC01392	intron_variant	ENSG00000233607	lincRNA	intron_variant	0.04797	0.01961	-1.39233	0.248495	0.591394	0.0185564	4.91732	136.636	0.91565	7.86024e-08	1.05587e-06	0.300334
EA	rs71563607	7	7:114783405	114783405	G	A	LINC01392	intron_variant	ENSG00000233607	lincRNA	intron_variant	0.1258	0.01961	-1.35747	0.25731	0.590901	0.0216019	4.89231	133.261	0.914551	8.82389e-08	1.16241e-06
EA	rs71563608	7	7:114783575	114783575	C	T	LINC01392	intron_variant	ENSG00000233607	lincRNA	intron_variant	0.03198	0.01852	-1.35747	0.25731	0.590901	0.0216019	4.89231	133.261	0.914551	8.82389e-08	1.16241e-06
EA	rs13224531	7	7:114785656	114785656	A	G	LINC01392	intron_variant	ENSG00000233607	lincRNA	intron_variant	0.03198	0.01852	-1.35747	0.25731	0.590901	0.0216019	4.89231	133.261	0.914551	8.82389e-08	1.16241e-06
EA	rs12706018	7	7:114792694	114792694	C	T	LINC01392	intron_variant	ENSG00000233607	lincRNA	intron_variant	0.02878	0.01852	-1.35747	0.25731	0.590901	0.0216019	4.89231	133.261	0.914551	8.82389e-08	1.16241e-06
EA	rs17137650	7	7:114793440	114793440	G	T	LINC01392	intron_variant	ENSG00000233607	lincRNA	intron_variant	0.03092	0.01852	-1.35747	0.25731	0.590901	0.0216019	4.89231	133.261	0.914551	8.82389e-08	1.16241e-06
EA	rs17137653	7	7:114795890	114795890	A	G	LINC01392	intron_variant	ENSG00000233607	lincRNA	intron_variant	0.03092	0.01852	-1.35747	0.25731	0.590901	0.0216019	4.89231	133.261	0.914551	8.82389e-08	1.16241e-06
EA	rs71563610	7	7:114796190	114796190	G	C	LINC01392	intron_variant	ENSG00000233607	lincRNA	intron_variant	0.03092	0.01852	-1.35747	0.25731	0.590901	0.0216019	4.89231	133.261	0.914551	8.82389e-08	1.16241e-06
EA	rs17137655	7	7:114796203	114796203	A	G	LINC01392	intron_variant	ENSG00000233607	lincRNA	intron_variant	0.03092	0.01852	-1.35747	0.25731	0.590901	0.0216019	4.89231	133.261	0.914551	8.82389e-08	1.16241e-06
EA	rs71563614	7	7:114808317	114808317	C	A	LINC01392	intron_variant	ENSG00000233607	lincRNA	intron_variant	0.03092	0.01852	-1.35747	0.25731	0.590901	0.0216019	4.89231	133.261	0.914551	8.82389e-08	1.16241e-06
EA	rs36199605	7	7:114808933	114808933	A	C	LINC01392	intron_variant	ENSG00000233607	lincRNA	intron_variant	0.03092	0.01852	-1.35747	0.25731	0.590901	0.0216019	4.89231	133.261	0.914551	8.82389e-08	1.16241e-06
EA	rs138313589	7	7:114809680	114809680	A	G	LINC01392	intron_variant	ENSG00000233607	lincRNA	intron_variant	0.01173	0.01852	-1.35747	0.25731	0.590901	0.0216019	4.89231	133.261	0.914551	8.82389e-08	1.16241e-06
EA	rs12706020	7	7:114814256	114814256	T	G	LINC01392	intron_variant	ENSG00000233607	lincRNA	intron_variant	0.03092	0.01852	-1.35747	0.25731	0.590901	0.0216019	4.89231	133.261	0.914551	8.82389e-08	1.16241e-06
EA	rs34918761	7	7:114819631	114819631	C	A	LINC01392	intron_variant	ENSG00000233607	lincRNA	intron_variant	0.03092	0.01852	-1.35747	0.25731	0.590901	0.0216019	4.89231	133.261	0.914551	8.82389e-08	1.16241e-06
EA	rs17137651	7	7:114794504	114794504	T	C	LINC01392	intron_variant	ENSG00000233607	lincRNA	intron_variant	0.03198	0.0207	-1.35747	0.25731	0.590901	0.0216019	4.89231	133.261	0.914551	8.82389e-08	1.16241e-06
EA	rs141440835	4	4:57709199	57709199	T	C	NA	NA	NA	NA	NA	0.09488	0.06972	-1.53272	0.215948	0.489987	0.00175955	4.32619	75.6553	0.848489	3.41997e-07	3.58545e-06	0.714356
EA	rs59666206	22	22:33936965	33936965	T	A	LARGE1	intron_variant,genic_upstream_transcript_variant	ENSG00000133424	protein_coding	intron_variant	0.09488	0.06536	-1.15058	0.316453	0.447297	0.0101027	4.06312	58.1553	0.798968	3.66748e-07	3.79998e-06	0.43548
EA	rs78270164	14	14:52314405	52314405	A	G	GNG2	intron_variant,genic_upstream_transcript_variant	ENSG00000186469	protein_coding	intron_variant	0.01493	0.06536	-1.40903	0.24438	0.427668	0.000985328	3.55689	35.0542	0.700263	3.78686e-07	3.90258e-06	0.628234
